# Supplementary material for: Effect of Photoperiod on Chinese Kale (Brassica alboglabra) Sprouts Under White or Combined Red and Blue Light
Source: Front Plant Sci. 2021 Jan 11;11:589746. doi: 10.3389/fpls.2020.589746 (PMC7835638; doi:10.3389/fpls.2020.589746)
Supplement: Supplementary Table 1 — The individual GS content in sprouts at different stages under different photoperiodic conditions. [file Table_1.XLS]

## Sheet: Sheet1
Table 1 Individual GS in sprouts at different stages under different photoperiodic conditions
Stage	Treatment	Aliphatic GLS				Indolic GLS
		GIB	PRO	GNA	GER	4-OH GBS	GBS	4-OM GBS	NGBS
2-day-old	Dark 0 h/24 h	0.09 ± 0.03	1.04 ± 0.12	12.15 ± 0.32	0.02 ± 0.00	1.16 ± 0.03	0.31 ± 0.04	0.24 ± 0.02	0.06 ± 0.01
	W 8 h/16 h	0.07 ± 0.01	0.93 ± 0.10	12.96 ± 0.56	0.02 ± 0.00	1.54 ± 0.03	0.35 ± 0.02	0.29 ± 0.02	0.04 ± 0.00
	RB 8 h/16 h	0.09 ± 0.01	0.97 ± 0.17	19.14 ± 2.89	0.02 ± 0.01	1.17 ± 0.21	0.31 ± 0.05	0.30 ± 0.04	0.04 ± 0.00
	W 12 h/12 h	0.10 ± 0.00	1.33 ± 0.12	16.16 ± 0.55	0.02 ± 0.00	1.66 ± 0.07	0.54 ± 0.05	0.32 ± 0.04	0.06 ± 0.00
	RB 12 h/12 h	0.07 ± 0.01	1.17 ± 0.11	18.95 ± 1.50	0.03 ± 0.01	1.49 ± 0.18	0.86 ± 0.02	0.88 ± 0.02	0.04 ± 0.00
	W 16 h/8 h	0.11 ± 0.02	1.27 ± 0.13	14.77 ± 0.73	0.04 ± 0.01	1.73 ± 0.14	0.37 ± 0.02	0.32 ± 0.02	0.04 ± 0.00
	RB 16 h/8 h	0.07 ± 0.02	1.29 ± 0.08	13.68 ± 0.57	0.05 ± 0.02	1.54 ± 0.03	0.33 ± 0.02	0.29 ± 0.04	0.06 ± 0.00
3-day-old	Dark 0 h/24 h	0.06 ± 0.01	0.60 ± 0.01	6.04 ± 1.34	0.03 ± 0.01	0.51 ± 0.11	0.25 ± 0.02	0.14 ± 0.02	0.08 ± 0.01
	W 8 h/16 h	0.04 ± 0.01	0.26 ± 0.03	8.18 ± 0.21	0.06 ± 0.02	0.29 ± 0.03	0.27 ± 0.01	0.23 ± 0.02	0.07 ± 0.00
	RB 8 h/16 h	0.04 ± 0.01	0.44 ± 0.04	6.50 ± 0.75	0.04 ± 0.01	0.26 ± 0.04	0.21 ± 0.01	0.14 ± 0.01	0.06 ± 0.00
	W 12 h/12 h	0.06 ± 0.01	0.83 ± 0.05	7.35 ± 0.81	0.06 ± 0.02	0.27 ± 0.02	0.25 ± 0.01	0.13 ± 0.01	0.04 ± 0.00
	RB 12 h/12 h	0.04 ± 0.01	0.17 ± 0.02	6.69 ± 1.29	0.06 ± 0.01	0.23 ± 0.06	0.13 ± 0.02	0.10 ± 0.01	0.06 ± 0.00
	W 16 h/8 h	0.04 ± 0.01	0.20 ± 0.03	7.76 ± 1.28	0.04 ± 0.02	0.17 ± 0.04	0.21 ± 0.02	0.20 ± 0.05	0.07 ± 0.00
	RB 16 h/8 h	0.07 ± 0.02	0.13 ± 0.02	5.04 ± 0.96	0.05 ± 0.01	0.20 ± 0.05	0.16 ± 0.02	0.14 ± 0.03	0.04 ± 0.00
6-day-old	Dark 0 h/24 h	0.04 ± 0.01	0.57 ± 0.06	3.97 ± 0.31	0.02 ± 0.00	0.13 ± 0.02	0.14 ± 0.02	0.12 ± 0.01	0.07 ± 0.00
	W 8 h/16 h	0.06 ± 0.01	0.33 ± 0.03	2.55 ± 0.64	0.03 ± 0.00	0.14 ± 0.04	0.16 ± 0.02	0.12 ± 0.01	0.03 ± 0.01
	RB 8 h/16 h	0.03 ± 0.01	0.60 ± 0.07	3.80 ± 0.26	0.01 ± 0.00	0.20 ± 0.05	0.11 ± 0.01	0.10 ± 0.01	0.06 ± 0.00
	W 12 h/12 h	0.04 ± 0.01	0.69 ± 0.11	2.02 ± 0.21	0.02 ± 0.00	0.26 ± 0.06	0.10 ± 0.01	0.09 ± 0.01	0.06 ± 0.00
	RB 12 h/12 h	0.06 ± 0.02	0.50 ± 0.09	3.45 ± 0.44	0.04 ± 0.00	0.16 ± 0.03	0.13 ± 0.02	0.09 ± 0.01	0.04 ± 0.00
	W 16 h/8 h	0.01 ± 0.00	0.21 ± 0.04	3.28 ± 0.20	0.02 ± 0.00	0.17 ± 0.01	0.10 ± 0.02	0.07 ± 0.02	0.01 ± 0.00
	RB 16 h/8 h	0.03 ± 0.00	0.26 ± 0.05	3.28 ± 0.28	0.02 ± 0.00	0.17 ± 0.01	0.07 ± 0.01	0.06 ± 0.01	0.04 ± 0.00
9-day-old	Dark 0 h/24 h	0.03 ± 0.00	0.69 ± 0.05	3.01 ± 0.25	0.05 ± 0.02	0.11 ± 0.01	0.11 ± 0.01	0.07 ± 0.01	0.03 ± 0.00
	W 8 h/16 h	0.01 ± 0.00	0.79 ± 0.02	1.15 ± 0.10	0.07 ± 0.03	0.09 ± 0.01	0.11 ± 0.02	0.09 ± 0.02	0.01 ± 0.00
	RB 8 h/16 h	0.03 ± 0.01	0.60 ± 0.03	0.77 ± 0.07	0.06 ± 0.02	0.06 ± 0.01	0.07 ± 0.01	0.06 ± 0.01	0.04 ± 0.00
	W 12 h/12 h	0.04 ± 0.01	0.77 ± 0.05	1.96 ± 0.21	0.13 ± 0.28	0.09 ± 0.01	0.14 ± 0.02	0.09 ± 0.02	0.03 ± 0.00
	RB 12 h/12 h	0.01 ± 0.00	0.59 ± 0.03	1.00 ± 0.08	0.08 ± 0.21	0.07 ± 0.01	0.06 ± 0.01	0.06 ± 0.01	0.03 ± 0.00
	W 16 h/8 h	0.03 ± 0.00	0.60 ± 0.04	2.06 ± 0.42	0.11 ± 0.06	0.04 ± 0.01	0.10 ± 0.01	0.06 ± 0.01	0.04 ± 0.00
	RB 16 h/8 h	0.01 ± 0.00	0.79 ± 0.02	1.38 ± 0.14	0.09 ± 0.03	0.07 ± 0.01	0.08 ± 0.00	0.04 ± 0.00	0.01 ± 0.00
Abbreviation: R: Red light; B: Blue light; GIB：Glucoiberin; PRO: Progoitrin; GNA: Gluconapin; GER: Glucoerucin; GBS: Glucobrassicin; 4-OHGBS: 4 - hydroxyglucobrassicin; 4-OMGBS: 4 - methoxyglucobrassicin; NGBS: Neoglucobrassicin.
