# Supplementary material for: Effect of Photoperiod on Chinese Kale (Brassica alboglabra) Sprouts Under White or Combined Red and Blue Light
Source: Front Plant Sci. 2021 Jan 11;11:589746. doi: 10.3389/fpls.2020.589746 (PMC7835638; doi:10.3389/fpls.2020.589746)
Supplement: Supplementary Table 2 — The individual GS content including four types of aliphatic GS (GIB, PRO, GNA, and GER) and indolic GS (4-OH GBS, GBS, 4-OM GBS, NGBS), respectively. [file Table_2.XLS]

## Sheet: Sheet1
Supplemental table 2: The individual GS including four types of aliphatic GS (GIB, PRO, GNA,and GER) and indolic GS (4-OH GBS, GBS, 4-OM GBS, NGBS), respectively.
Treatemnt	GIB	PRO	GNA	GER	4-OH GBS	GBS	4-OM GBS	NGBS
W	0.13 ± 0.07	1.27 ± 0.14	2.58 ± 0.31	0.05 ± 0.01	0.07 ± 0.01	0.06 ± 0.01	0.07 ± 0.01	0.01 ± 0.00
R:B = 10:0	0.27 ± 0.03	1.43 ± 0.17	3.04 ± 0.43	0.12 ± 0.01	0.06 ± 0.01	0.07 ± 0.01	0.09 ± 0.01	0.01 ± 0.00
R:B = 8:2	0.19 ± 0.06	1.43 ± 0.20	4.25 ± 0.41	0.08 ± 0.02	0.07 ± 0.01	0.07 ± 0.01	0.09 ± 0.00	0.01 ± 0.00
R:B = 5:5	0.13 ± 0.02	1.70 ± 0.27	5.07 ± 0.80	0.10 ± 0.03	0.13 ± 0.02	0.08 ± 0.03	0.10 ± 0.02	0.01 ± 0.01
R:B = 2:8	0.07 ± 0.01	1.13 ± 0.46	3.37 ± 1.01	0.06 ± 0.02	0.07 ± 0.01	0.06 ± 0.02	0.10 ± 0.03	0.01 ± 0.00
R:B = 0:10	0.21 ± 0.01	1.86 ± 0.28	5.67 ± 0.66	0.08 ± 0.01	0.11 ± 0.03	0.08 ± 0.01	0.13 ± 0.02	0.01 ± 0.00
Abbreviation: R: Red light; B: Blue light; GIB：Glucoiberin; PRO: Progoitrin; GNA: Gluconapin; GER: Glucoerucin; GBS: Glucobrassicin; 4-OHGBS: 4 - hydroxyglucobrassicin; 4-OMGBS: 4 - methoxyglucobrassicin; NGBS: Neoglucobrassicin.
