# Supplementary material for: Effect of Photoperiod on Chinese Kale (Brassica alboglabra) Sprouts Under White or Combined Red and Blue Light
Source: Front Plant Sci. 2021 Jan 11;11:589746. doi: 10.3389/fpls.2020.589746 (PMC7835638; doi:10.3389/fpls.2020.589746)
Supplement: Supplementary Table 3 — Genes identified in GS metabolism and light response pathway were listed. [file Table_3.XLS]

## Sheet: 附表1
	Gene ID	Gene name	log2(HHR/HHB)	NCBI annotation	KEGG orthology
Aliphatic GS	Bo3g073430	BCAT4-1	2.79245	methionine aminotransferase BCAT4 [Brassica oleracea var. oleracea]	K21346/
	Bo5g113720	BCAT4-2	2.6964	methionine aminotransferase BCAT4 [Brassica oleracea var. oleracea]	K21346/
	Bo00751s090	MAM1-1	4.69622	methylthioalkylmalate synthase 1 [Brassica rapa]	K15741/
	Bo2g161100	MAM1-2	1.75939	glucosinolate GS-Elong [Brassica rapa subsp. rapa]	K15741/
	Bo7g098000	MAM2	1.87451	methylthioalkylmalate synthase 2 [Raphanus sativus]	K15741/
	Bo4g018590	IPMDH-1	2.81011	3-isopropylmalate dehydratase small subunit 1 [Brassica oleracea var. oleracea]	K21359/
	Bo2g095850	IPMDH-2	-0.619065	3-isopropylmalate dehydrogenase, chloroplastic [Brassica napus]	K00052/
	Bo6g124430	IPMDH-3	-0.79782	3-isopropylmalate dehydrogenase, chloroplastic-like [Brassica oleracea var. oleracea]	K00052/
	Bo9g014950	IPMI1-1	0.662036	3-isopropylmalate dehydratase large subunit-like [Brassica oleracea var. oleracea]	K01703/
	Bo00805s020	IPMI1-2	0.656578	3-isopropylmalate dehydratase large subunit isoform X2 [Brassica oleracea var. oleracea]	K01703/
	Bo4g131050	IPMI1-3	-0.49892	3-isopropylmalate dehydratase large subunit [Brassica oleracea var. oleracea]	K01703/
	Bo5g021810	CYP79F1	2.66121	dihomomethionine N-hydroxylase [Brassica oleracea var. oleracea]	K12154/
	Bo4g130780	CYP83A1-1	1.26902	cytochrome P450 83A1 [Brassica oleracea var. oleracea]	K12156/
	Bo4g191120	CYP83A1-2	2.71498	cytochrome P450 83A1 [Brassica oleracea var. oleracea]	K12156/
	Bo3g175530	GGP1	-0.237157	gamma-glutamyl peptidase 1-like [Raphanus sativus]	K22314/
	Bo7g003330	SUR1	1.53866	S-alkyl-thiohydroximate lyase SUR1 [Arabidopsis lyrata subsp. lyrata]	K11819/
	Bo5g041080	UGT74B1	1.34002	UDP-glycosyltransferase 74B1 [Brassica oleracea var. oleracea]	K11820/
	Bo5g025610	SOT17	1.84624	cytosolic sulfotransferase 17 [Brassica oleracea var. oleracea]	K22321/
	Bo6g091450	SOT18-1	5.50603	cytosolic sulfotransferase 18 [Brassica napus]	K22321/
	Bo9g051000	SOT18-2	4.21653	cytosolic sulfotransferase 18 [Brassica oleracea var. oleracea]	K22321/
	Bo6g118360	SOT18-3	1.31684	cytosolic sulfotransferase 18 [Brassica rapa]	K22321/
	Bo4g120620	SOT18-4	0.387106	cytosolic sulfotransferase 18-like isoform X1 [Brassica oleracea var. oleracea]	K22321/
	Bo6g118370	SOT18-5	0.189266	cytosolic sulfotransferase 18 [Brassica oleracea var. oleracea]	K22321/
	Bo9g006240	AOP2-1	3.06559	2-oxoglutarate-dependent dioxygenase AOP2 [Brassica oleracea var. oleracea]	K12813/
	Bo04741s010	AOP2-2	3.16998	probable inactive 2-oxoglutarate-dependent dioxygenase AOP2 [Brassica oleracea var. oleracea]	K05282/
	Bo04963s010	AOP2-3	2.93665	2-oxoglutarate-dependent dioxygenase AOP2[Brassica oleracea var. oleracea]	K10772/
	Bo9g037180	FMOGS-OX2-1	1.51813	flavin-containing monooxygenase FMO GS-OX 2 [Brassica oleracea var. oleracea]	K22324/
	Bo8g108370	FMOGS-OX2-2	0.748603	flavin-containing monooxygenase FMO GS-OX-like 2 [Brassica oleracea var. oleracea]	K22324/
	Bo5g017150	FMOGS-OX2-3	0.0704475	flavin-containing monooxygenase FMO GS-OX-like 2 isoform X2 [Brassica oleracea var. oleracea]	K22324/
	Bo9g028520	FMOGS-OX4-1	-1.07602	flavin-containing monooxygenase FMO GS-OX 4 [Brassica napus]	K22324/
	Bo9g037160	FMOGS-OX4-2	-0.432425	flavin-containing monooxygenase FMO GS-OX-like 4 [Brassica oleracea var. oleracea]	K22324/
	Bo8g062610	FMOGS-OX5-1	0.228208	flavin-containing monooxygenase FMO GS-OX5 [Brassica oleracea var. oleracea]	K22324/
	Bo8g108390	FMOGS-OX5-2	-0.768476	flavin-containing monooxygenase FMO GS-OX5-like [Brassica oleracea var. oleracea]	K22324/
Indolic GS	Bo7g118840	CYP79B1-1	0.928445	cytochrome P450 79B1 [Brassica oleracea var. oleracea]	K11812/
	Bo3g152800	CYP79B1-2	0.713684	cytochrome P450 79B1-like [Brassica oleracea var. oleracea]	K11812/
	Bo1g002970	CYP79B1-3	0.365885	cytochrome P450 79B1 [Brassica oleracea var. oleracea]	K11812/
	Bo4g149550	CYP79B3	0.753819	tryptophan N-monooxygenase 2 [Brassica oleracea var. oleracea]	K11813/
	Bo8g024390	CYP83B1	-0.138305	cytochrome P450 83B1 [Brassica oleracea var. oleracea]	K11818/
	Bo3g175530	GGP1	-0.237157	gamma-glutamyl peptidase 1-like [Raphanus sativus]	K22314/
	Bo7g003330	SUR1	1.53866	S-alkyl-thiohydroximate lyase SUR1 [Arabidopsis lyrata subsp. lyrata]	K11819/
	Bo5g041080	UGT74B1	1.34002	UDP-glycosyltransferase 74B1 [Brassica oleracea var. oleracea]	K11820/
	Bo6g118380	SOT16-1	1.0173	cytosolic sulfotransferase 16 [Brassica oleracea var. oleracea]	K11821/
	Bo2g080910	SOT16-2	0.175104	cytosolic sulfotransferase 16 [Brassica napus]	K22321/
	Bo01007s020	CYP81F1-1	7.12555	cytochrome P450 81F1 [Brassica oleracea var. oleracea]	K00517/
	Bo01007s030	CYP81F1-2	3.10742	cytochrome P450 81F1 [Brassica oleracea var. oleracea]	K00517/
	Bo3g153450	CYP81F1-3	2.47574	cytochrome P450 81F1 [Brassica oleracea var. oleracea]	K00517/
	Bo1g004730	CYP81F1-4	1.95416	cytochrome P450 81F1 [Brassica oleracea var. oleracea]	K00517/
	Bo3g153480	CYP81F1-5	1.69868	cytochrome P450 81F1 [Brassica oleracea var. oleracea]	K00517/
	Bo1g003710	CYP81F1-6	-3.47696	cytochrome P450 81F1 [Brassica oleracea var. oleracea]	K00517/
	Bo2g032590	CYP81F1-7	0.894598	cytochrome P450 81F1-like [Brassica oleracea var. oleracea]	K00517/
	Bo1g003680	CYP81F1-8	0.324585	cytochrome P450 81F1-like [Brassica oleracea var. oleracea]	K00517/
	Bo6g095040	CYP81F1-9	0.0466007	cytochrome P450 81F1-like [Brassica oleracea var. oleracea]	K00517/
	Bo3g019420	CYP81F1-10	-0.146044	cytochrome P450 81F1-like [Brassica oleracea var. oleracea]	K00517/
	Bo9g131960	CYP81F1-11	-0.161598	cytochrome P450 81F1 [Brassica oleracea var. oleracea]	K00517/
	Bo1g004740	CYP81F3	1.07803	cytochrome P450 81F3 [Raphanus sativus]	K00517/
	Bo6g083740	IGMT1-1	2.23726	caffeic acid 3-O-methyltransferase [Brassica oleracea var. oleracea]	K22703/
	Bo6g120830	IGMT1-2	1.69895	caffeic acid 3-O-methyltransferase [Brassica oleracea var. oleracea]	K22703/
	Bo7g059670	IGMT1-3	-1.00453	caffeic acid 3-O-methyltransferase [Brassica oleracea var. oleracea]	K22703/
	Bo01342s020	IGMT1-4	-1.18977	caffeic acid 3-O-methyltransferase [Brassica oleracea var. oleracea]	K22703/
	Bo08162s010	IGMT1-5	-2.93068	caffeic acid 3-O-methyltransferase [Brassica napus]	K22703/
	Bo8g070650	IGMT1-6	-0.660396	quercetin 3-O-methyltransferase 1-like [Brassica oleracea var. oleracea]	K22703/
	Bo5g033040	IGMT1-7	-0.762244	caffeic acid 3-O-methyltransferase-like isoform X1 [Brassica oleracea var. oleracea]	K22703/
	Bo8g070660	IGMT1-8	-0.899626	caffeic acid 3-O-methyltransferase-like [Brassica oleracea var. oleracea]	K22703/
	Bo5g032040	IGMT1-9	-0.961611	caffeic acid 3-O-methyltransferase-like isoform X2 [Brassica oleracea var. oleracea]	K22703/
	Bo7g059680	IGMT2	1.85695	indole glucosinolate O-methyltransferase 2 [Brassica rapa]	K22703/
GS Degradation	Bo9g022660	TGG1-1	0.610694	myrosinase-like [Brassica oleracea var. oleracea]	K01237/
	Bo8g063740	TGG1-2	-0.0109705	myrosinase-like [Brassica oleracea var. oleracea]	K01237/
	Bo2g155840	TGG1-3	-0.134764	myrosinase [Brassica oleracea var. oleracea]	K01237/
	Bo2g155870	TGG1-4	-0.139073	myrosinase [Brassica oleracea var. oleracea]	K01237/
	BGI_novel_G000645	TGG2-1	-1.2205		K01237//
	Bo8g039420	TGG2-2	-2.13028	myrosinase MA1 [Brassica oleracea var. oleracea]	K01237/
	Bo14804s010	TGG2-3	0.0466007	myrosinase-like [Brassica napus]	K01237/
	Bo3g045170	TGG2-4	-0.156989	myrosinase-like [Brassica rapa]	K01237/
	Bo2g155820	TGG3	-0.253953	myrosinase MB3	K01237/
	Bo5g080090	TGG4	5.50603	myrosinase 4 [Brassica oleracea var. oleracea]	K01237/
	Bo4g022760	BGLU29	-4.53836	beta-glucosidase 29-like [Brassica oleracea var. oleracea]	K01188/
	Bo8g094910	BGLU30-1	-5.12332	beta-glucosidase 30 [Brassica oleracea var. oleracea]	K01188/
	Bo4g106230	BGLU30-2	-5.47696	beta-glucosidase 30-like [Brassica oleracea var. oleracea]	K01188/
	Bo4g045480	BGLU33-1	1.19195	beta-glucosidase 33-like [Brassica oleracea var. oleracea]	K01188/
	Bo4g179480	BGLU33-2	0.853293	beta-glucosidase 33 [Brassica oleracea var. oleracea]	K01188/
	Bo4g045470	BGLU33-3	0.744945	beta-glucosidase 33-like [Brassica napus]	K01188/
	Bo4g106280	PEN2-1	-2.34793	beta-glucosidase 27-like [Brassica oleracea var. oleracea]	K01188/
	Bo4g106290	PEN2-2	-2.544	beta-glucosidase 27-like [Brassica oleracea var. oleracea]	K01188/
	Bo4g195020	PEN2-3	-3.96157	beta-glucosidase 27-like [Tarenaya hassleriana]	K01188/
	Bo4g023800	PEN2-4	-0.246133	beta-glucosidase 26, peroxisomal [Brassica rapa]	K01188/
	Bo5g139400	PYK10-1	6.80762	beta-glucosidase 23-like [Brassica rapa]	K01188/
	Bo3g062130	PYK10-2	1.9679	beta-glucosidase 23 [Brassica rapa]	K01188/
	Bo8g029060	PYK10-3	1.17078	beta-glucosidase 23-like isoform X1 [Brassica oleracea var. oleracea]	K01188/
	Bo1g144650	PYK10-4	0.761969	beta-glucosidase 23-like [Brassica rapa]	K01188/
Phytochrome	Bo9g072850	PHY1	4.07354	protein PHYTOCHROME KINASE SUBSTRATE 1 [Brassica oleracea var. oleracea]
	Bo5g019390	PHY2	1.46641	protein PHYTOCHROME KINASE SUBSTRATE 2 [Brassica oleracea var. oleracea]
	Bo9g181340	PHY4	3.39238	protein PHYTOCHROME KINASE SUBSTRATE 4 [Brassica napus]
	Bo3g068620	PHYB	1.264	phytochrome B isoform X1 [Brassica oleracea var. oleracea]	K12121/
Other light-responsive genes	Bo4g045420	COP1-1	0.430717	E3 ubiquitin-protein ligase COP1 isoform X1 [Brassica oleracea var. oleracea]	K10143/
	Bo4g151270	COP1-2	0.488168	E3 ubiquitin-protein ligase COP1-like [Brassica oleracea var. oleracea]	K10143/
	Bo1g119430	HY5-1	2.62151	transcription factor HY5-like [Brassica oleracea var. oleracea]	K16241/
	Bo2g010330	HY5-2	2.60119	transcription factor HY5-like [Brassica oleracea var. oleracea]	K16241/
	Bo3g069000	HY5-3	0.84015	transcription factor HY5-like [Brassica oleracea var. oleracea]	K16241/
	Bo5g122830	HY5-4	6.31339	transcription factor HY5-like [Brassica oleracea var. oleracea]	K16241/
	Bo9g171430	HY5-5	2.35825	transcription factor HY5 [Brassica oleracea var. oleracea]	K16241/
	Bo5g003040	HFR1	1.30343	transcription factor HFR1 [Brassica oleracea var. oleracea]	K12126/
	Bo3g036300	PIF4-1	-1.56052	transcription factor PIF4-like [Brassica oleracea var. oleracea]	K16189/
	Bo4g192880	PIF4-2	-1.67703	transcription factor PIF4-like isoform X1 [Brassica oleracea var. oleracea]	K16189/
	Bo8g093060	PIF5	-1.72944	transcription factor PIF5 [Brassica oleracea var. oleracea]	K16189/
